# Supplementary material for: Exploring the Nitrogen Ingestion of Aphids — A New Method Using Electrical Penetration Graph and 15N Labelling
Source: PLoS One. 2013 Dec 23;8(12):e83085. doi: 10.1371/journal.pone.0083085 (PMC3871520; doi:10.1371/journal.pone.0083085)
Supplement: Table S1 — EPG data of all analysed aphids, see supporting information. (XLSX) [file pone.0083085.s001.xlsx]

## Sheet: Sheet1
Aphid ID	Exp_time	n_Np	s_Np	n_C	s_C	n_F	s_F	n_G	s_G	n_E1	s_E1	n_E2	s_E2	FI
1	24.02	2	0.130487	13	1.98565	0	0	2	0.784389	15	0.347547	8	20.774	32
4	24.02	1	6.97155	14	4.21317	4	0.851042	2	3.51725	13	0.333773	6	8.1356	34
6	24.02	0	24.0224	0	0	0	0	0	0	0	0	0	0	0
8	24.02	33	0.94398	70	9.6931	0	0	11	3.52624	42	1.92772	17	7.93133	156
41	23.43	26	2.26962	42	4.41084	11	0.48194	2	1.04559	6	0.409589	3	14.8198	87
42	23.43	70	4.31236	116	11.7557	8	0.855229	7	1.26633	41	0.962736	13	4.28504	242
43	23.43	20	5.2586	63	6.29902	23	1.57195	22	10.2419	2	0.0106089	0	0	130
44	23.43	3	0.13702	7	1.19144	2	0.230084	1	0.731204	2	0.0180889	2	21.0743	15
45	23.43	38	9.5116	57	6.40435	1	0.01694	8	1.96995	16	1.10585	9	4.37345	120
46	23.43	25	1.42346	73	7.45976	18	0.891882	7	3.3218	30	2.44491	8	7.89562	153
57	3.6202	1	0.000884444	3	0.857073	1	0.221422	0	0	2	0.0631111	1	2.47772	7
59	5.13125	2	0.575033	7	0.754618	0	0	0	0	10	0.788376	4	3.01322	19
63	23.7262	55	4.20086	100	12.295	0	0	7	5.19816	40	0.958929	16	1.07325	202
64	23.7262	14	0.439213	30	4.50472	0	0	2	1.36342	15	0.811549	4	16.6072	61
65	23.7262	4	0.211969	9	0.691593	0	0	1	0.982616	8	0.539327	6	21.3007	22
66	23.7262	9	2.78356	25	2.08485	0	0	2	1.69804	19	0.843962	8	16.3157	55
67	23.7262	34	2.31446	70	8.34152	1	0.261236	5	2.50553	36	1.90533	13	8.39812	146
68	23.7321	23	2.97056	38	6.33708	0	0	7	7.02767	15	3.41585	7	3.98093	83
81	19.863	8	1.44917	14	2.6613	0	0	0	0	11	1.22443	4	14.5283	33
82	19.863	20	5.54551	33	4.97861	0	0	2	1.77378	24	2.46182	16	5.10361	79
83	19.863	32	2.33601	56	6.18164	0	0	3	1.2095	29	1.91598	8	8.22048	120
86	17.58	4	1.17636	16	1.65929	0	0	0	0	15	0.509531	6	14.2374	35
87	19.863	1	0.000277778	8	0.89702	1	0.505244	0	0	9	1.01824	4	17.4427	19
88	19.866	1	0.000277778	8	3.03702	0	0	0	0	8	0.789322	5	16.0397	17
105	5.5814	3	0.0234533	7	1.13131	0	0	1	0.453304	6	0.256056	3	3.71726	17
108	5.5814	2	0.0384306	5	0.486358	0	0	0	0	4	0.367771	1	4.68892	11
109	5.5814	1	0.000277778	3	1.50515	2	1.612	1	0.437004	3	0.698149	3	1.32887	10
110	5.5814	2	0.0346933	6	1.4556	0	0	1	1.0054	7	1.10078	4	1.98499	16
111	5.5814	2	0.255169	2	0.576542	0	0	0	0	3	0.548851	3	4.20084	7
112	5.5814	4	4.39558	4	0.593967	0	0	2	0.591884	0	0	0	0	10
Abbreviations
Exp_time	= experimental time (hours)
n_Np	= number of non probing phases
s_Np	= summed time of no probing phases (hours)
n_C	= number of pathway phases
s_C	= summed time of pathway phases (hours)
n_F	= number of derailed stylet mechanics
s_F	= summed time of derailed stylet mechanics (hours)
n_G	= number of xylem phases
s_G	= summed time of xylem phases (hours)
n_E1	= number of phloem, salivation (we call it pre-phloem) phases
s_E1	= summed time of phloem, salivation (we call it pre-phloem) phases (hours)
n_E2	= number of phloem ingestion phases
s_E2	= summed time of phloem ingestion phases (hours)
FI	= feeding interruptions defined as the total number of stylet recordings in the non-feeding phases Np, C, F, G and E1
